# Supplementary material for: Comparing Optical Coherence Tomography Angiography Metrics in Healthy Chinese and Caucasian Adults
Source: J Pers Med. 2024 Aug 6;14(8):834. doi: 10.3390/jpm14080834 (PMC11355270; doi:10.3390/jpm14080834)
Supplement: Supplementary file 1 [file jpm-14-00834-s001.zip]

Archive with 1 entries (1 files):
- jpm-3057131-supplementary.pdf
